# Supplementary material for: Effects of different oxygen concentrations during intermittent hyperoxic training on endurance capacity in well‐trained male mice
Source: Physiol Rep. 2026 Jul 18;14(14):e71020. doi: 10.14814/phy2.71020 (PMC13379783; doi:10.14814/phy2.71020)
Supplement: Supplementary file 1 — Figures S1–S16. [file PHY2-14-e71020-s001.zip]

Archive with 2 entries (2 files):
- PHYSREP-2026-05-442-s01.pdf
- PHY2_71020__pe.docx
